# Supplementary material for: Exceptionally preserved stomach contents of a young tyrannosaurid reveal an ontogenetic dietary shift in an iconic extinct predator
Source: Sci Adv. 2023 Dec 8;9(49):eadi0505. doi: 10.1126/sciadv.adi0505 (PMC10846869; doi:10.1126/sciadv.adi0505)
Supplement: Supplementary file 2 — Data S1 to S3 [file sciadv.adi0505_data_s1_to_s3.zip]

Archive with 3 entries (3 files):
- adi0505_Data_S1.xlsx
- adi0505_Data_S2.nex
- adi0505_Data_S3.nex
