# Supplementary material for: Exceptionally preserved stomach contents of a young tyrannosaurid reveal an ontogenetic dietary shift in an iconic extinct predator
Source: Sci Adv. 2023 Dec 8;9(49):eadi0505. doi: 10.1126/sciadv.adi0505 (PMC10846869; doi:10.1126/sciadv.adi0505)
Supplement: Supplementary file 2 — Data S1 to S3 [file sciadv.adi0505_data_s1_to_s3.zip › adi0505_Data_S1.xlsx]

## Sheet: Data S1
Data S1. Dataset of predator and prey body masses in extant mammals and reptiles. Because Costa et al. (60) reported prey size as volume, we assumed body volume is equal to body weight.
Group	Predator taxon	log predator mass (kg)	log min prey mass (kg)	log max prey mass (kg)	Reference
Mammal	Acinonyx_jubatus	1.699	-0.301	2.74	Data from Tucker and Rogers (59).
Mammal	Bassariscus_sumichrasti	-0.125	NA	0.363	Data from Tucker and Rogers (59).
Mammal	Canis_adustus	0.932	-5.614	0.415	Data from Tucker and Rogers (59).
Mammal	Canis_aureus	0.995	-1.714	-0.234	Data from Tucker and Rogers (59).
Mammal	Canis_latrans	1.128	-0.127	2.665	Data from Tucker and Rogers (59).
Mammal	Canis_lupus	1.633	0.582	2.796	Data from Tucker and Rogers (59).
Mammal	Canis_simensis	1.161	-1.135	2.791	Data from Tucker and Rogers (59).
Mammal	Cerdocyon_thous	1.114	-1.602	-0.006	Data from Tucker and Rogers (59).
Mammal	Crocuta_crocuta	0.76	1.021	3.186	Data from Tucker and Rogers (59).
Mammal	Eira_barbara	1.813	-2.699	-0.125	Data from Tucker and Rogers (59).
Mammal	Caracal_caracal	0.65	-3.457	1.194	Data from Tucker and Rogers (59).
Mammal	Felis_catus	0.531	-3.631	0.544	Data from Tucker and Rogers (59).
Mammal	Felis_chaus	0.817	-3.545	-0.86	Data from Tucker and Rogers (59).
Mammal	Genetta_tigrina	0.332	NA	0.687	Data from Tucker and Rogers (59).
Mammal	Gulo_gulo	1.333	-2.147	2.682	Data from Tucker and Rogers (59).
Mammal	Leopardus_pardalis	1	-2.097	0.602	Data from Tucker and Rogers (59).
Mammal	Leopardus_wiedii	0.56	-1.367	0.579	Data from Tucker and Rogers (59).
Mammal	Leptailurus_serval	1.079	-3.222	-0.652	Data from Tucker and Rogers (59).
Mammal	Lycaon_pictus	1.431	0.246	2.75	Data from Tucker and Rogers (59).
Mammal	Lynx_canadensis	1.009	-1.714	1.258	Data from Tucker and Rogers (59).
Mammal	Lynx_lynx	1.477	-2.037	2.682	Data from Tucker and Rogers (59).
Mammal	Lynx_pardinus	1.043	NA	2.382	Data from Tucker and Rogers (59).
Mammal	Lynx_rufus	1.055	-2.18	0.46	Data from Tucker and Rogers (59).
Mammal	Martes_foina	0.255	-2.866	1.676	Data from Tucker and Rogers (59).
Mammal	Martes_martes	0.394	-3.721	2.167	Data from Tucker and Rogers (59).
Mammal	Martes_pennanti	0.502	-1.714	2.167	Data from Tucker and Rogers (59).
Mammal	Meles_meles	0.972	-2.727	-1.058	Data from Tucker and Rogers (59).
Mammal	Mungos_mungo	0.158	-3.222	-2.456	Data from Tucker and Rogers (59).
Mammal	Mustela_erminea	-0.568	-3.921	-1.467	Data from Tucker and Rogers (59).
Mammal	Mustela_frenata	-0.823	-1.738	0.407	Data from Tucker and Rogers (59).
Mammal	Mustela_nivalis	-1.055	-1.684	-1.5	Data from Tucker and Rogers (59).
Mammal	Mustela_putorius	-0.092	-2.585	-1.57	Data from Tucker and Rogers (59).
Mammal	Neovison_vison	0.037	-3.509	0.272	Data from Tucker and Rogers (59).
Mammal	Nasua_nasua	0.672	-3.222	0.041	Data from Tucker and Rogers (59).
Mammal	Nyctereutes_procyonoides	0.783	-2.727	-1.358	Data from Tucker and Rogers (59).
Mammal	Otocyon_megalotis	0.618	-3.222	-3.117	Data from Tucker and Rogers (59).
Mammal	Panthera_leo	2.312	1.653	2.74	Data from Tucker and Rogers (59).
Mammal	Panthera_onca	1.924	0.305	2.464	Data from Tucker and Rogers (59).
Mammal	Panthera_pardus	1.685	0	2.635	Data from Tucker and Rogers (59).
Mammal	Panthera_tigris	2.049	0.699	3.435	Data from Tucker and Rogers (59).
Mammal	Procyon_lotor	1.028	-3.883	0.653	Data from Tucker and Rogers (59).
Mammal	Proteles_cristata	1	-3.222	-2.405	Data from Tucker and Rogers (59).
Mammal	Puma_concolor	1.954	-0.445	1.325	Data from Tucker and Rogers (59).
Mammal	Spilogale_putorius	-0.222	-3.222	0.082	Data from Tucker and Rogers (59).
Mammal	Taxidea_taxus	0.935	-5.319	-0.488	Data from Tucker and Rogers (59).
Mammal	Vulpes_cana	-0.013	-3.222	0.311	Data from Tucker and Rogers (59).
Mammal	Vulpes_lagopus	0.698	-4.169	2.038	Data from Tucker and Rogers (59).
Mammal	Vulpes_macrotis	0.653	-4.171	0.477	Data from Tucker and Rogers (59).
Mammal	Vulpes_ruepellii	0.512	-3.222	-1.155	Data from Tucker and Rogers (59).
Mammal	Vulpes_velox	0.322	-1.803	1.676	Data from Tucker and Rogers (59).
Mammal	Vulpes_vulpes	0.814	-3.635	-1.071	Data from Tucker and Rogers (59).
Lizard	Agama_hispida	-1.85171	-6	-2.60206	Data from Costa et al. (60).
Lizard	Alopoglossus_angulatus	-2.61979	-8	-3.52724	Data from Costa et al. (60).
Lizard	Alopoglossus_atriventris	-2.88273	-7	-3.63502	Data from Costa et al. (60).
Lizard	Ameiva_ameiva	-1.38923	-7.09691	-1.96226	Data from Costa et al. (60).
Lizard	Ameiva_festiva	-1.63941	-4.53136	-3.10768	Data from Costa et al. (60).
Lizard	Anolis_auratus	-2.86646	-6.92082	-3.85403	Data from Costa et al. (60).
Lizard	Anolis_biporcatus	-1.80244	-4.37862	-3.28839	Data from Costa et al. (60).
Lizard	Anolis_capito	-2.12726	-5.95468	-2.82444	Data from Costa et al. (60).
Lizard	Anolis_carpenteri	-3.07058	-6.69897	-4.42193	Data from Costa et al. (60).
Lizard	Anolis_fuscoauratus	-2.82391	-7.09691	-3.98347	Data from Costa et al. (60).
Lizard	Anolis_humilis	-3.01323	-6.01323	-3.79863	Data from Costa et al. (60).
Lizard	Anolis_lemurinus	-2.6216	-5.44249	-3.71404	Data from Costa et al. (60).
Lizard	Anolis_limifrons	-3.01773	-6.4437	-3.94677	Data from Costa et al. (60).
Lizard	Anolis_meridionalis	-2.65561	-6.26761	-4.60537	Data from Costa et al. (60).
Lizard	Anolis_nitens_nitens	-2.52433	-6.17393	-4.00292	Data from Costa et al. (60).
Lizard	Anolis_nitens_tandai	-2.39362	-5.84466	-3.81613	Data from Costa et al. (60).
Lizard	Anolis_ortonii	-2.68403	-5.99568	-4.59636	Data from Costa et al. (60).
Lizard	Anolis_oxylophus	-2.42366	-5.70115	-3.01912	Data from Costa et al. (60).
Lizard	Anolis_punctatus	-2.15181	-5.63264	-3.5529	Data from Costa et al. (60).
Lizard	Anolis_trachyderma	-2.68403	-7.1549	-3.65553	Data from Costa et al. (60).
Lizard	Anolis_transversalis	-2.20482	-5.89963	-3.1378	Data from Costa et al. (60).
Lizard	Arthrosaura_reticulata	-2.47366	-7.39794	-3.4396	Data from Costa et al. (60).
Lizard	Basiliscus_plumifrons	-1.1794	-4.3083	-3.36668	Data from Costa et al. (60).
Lizard	Callisaurus_draconoides	-1.90066	-5.30103	-2.97881	Data from Costa et al. (60).
Lizard	Cercosaura_ocellata	-2.82681	-7.1549	-4.04813	Data from Costa et al. (60).
Lizard	Chondrodactylus_angulifer	-1.80272	-5.69897	-2.56864	Data from Costa et al. (60).
Lizard	Cnemidophorus(/Aspidoscelis)_deppii(/deppei)	-2.06248	-5.69037	-3.02018	Data from Costa et al. (60).
Lizard	Cnemidophorus_lemniscatus	-2.22185	-6.10237	-3.68006	Data from Costa et al. (60).
Lizard	Cnemidophorus_ocellifer	-2.16178	-5.86646	-3.29056	Data from Costa et al. (60).
Lizard	Aspidoscelis_(/Cnemidophorus)_tigris	-1.79615	-6	-3	Data from Costa et al. (60).
Lizard	Coleodactylus(/Chatogekko)_amazonicus	-3.69897	-8	-3.59346	Data from Costa et al. (60).
Lizard	Coleodactylus_septentrionalis	-3.35655	-7.22185	-4.20698	Data from Costa et al. (60).
Lizard	Coleonyx_variegata	-2.38722	-5.30103	-3.37161	Data from Costa et al. (60).
Lizard	Colopus_wahlbergi	-2.59176	-6	-3.52288	Data from Costa et al. (60).
Lizard	Corytophanes_cristatus	-1.36241	-3.3804	-2.84041	Data from Costa et al. (60).
Lizard	Cryptoblepharus_plagiocephalus	-2.99568	-6	-4	Data from Costa et al. (60).
Lizard	Ctenophorus_clayi	-2.56864	-5.52288	-3.49485	Data from Costa et al. (60).
Lizard	Ctenophorus_fordii	-2.38828	-5.30103	-3.39794	Data from Costa et al. (60).
Lizard	Ctenophorus_inermis(/nuchalis)	-1.76599	-6	-2.74473	Data from Costa et al. (60).
Lizard	Ctenophorus_reticulatus	-1.8216	-5.30103	-3.09691	Data from Costa et al. (60).
Lizard	Ctenotus_brooksi	-2.91721	-5.30103	-3.82391	Data from Costa et al. (60).
Lizard	Ctenotus_colletti	-2.95078	-5.30103	-4	Data from Costa et al. (60).
Lizard	Ctenotus_dux	-2.67572	-5	-3.45593	Data from Costa et al. (60).
Lizard	Ctenotus_grandis	-1.85109	-5.04576	-2.63827	Data from Costa et al. (60).
Lizard	Ctenotus_piankai	-2.82391	-5	-4	Data from Costa et al. (60).
Lizard	Ctenotus_quattuordecimlineatus	-2.37986	-5	-3.04576	Data from Costa et al. (60).
Lizard	Ctenotus_schomburgkii	-2.77728	-5.30103	-3.69897	Data from Costa et al. (60).
Lizard	Egernia(/Liopholis)_inornata	-1.9535	-5	-3.30103	Data from Costa et al. (60).
Lizard	Egernia(/Liopholis)_striata	-1.7029	-5.30103	-3.30103	Data from Costa et al. (60).
Lizard	Enyalioides_laticeps	-1.23672	-4.13389	-2.62748	Data from Costa et al. (60).
Lizard	Enyalius_leechii	-1.56035	-4.01986	-2.80308	Data from Costa et al. (60).
Lizard	Eremiascincus_richardsoni	-1.97798	-5.52288	-4.69897	Data from Costa et al. (60).
Lizard	Gambelia_wislizeni	-1.57955	-5.52288	-1.69897	Data from Costa et al. (60).
Lizard	Gonatodes_concinnatus	-2.70553	-6.08092	-3.9577	Data from Costa et al. (60).
Lizard	Gonatodes_hasemani	-2.90658	-7.39794	-3.86353	Data from Costa et al. (60).
Lizard	Gonatodes_humeralis	-2.97469	-7.39794	-4.11407	Data from Costa et al. (60).
Lizard	Gymnophthalmus_underwoodi	-3.19382	-6.56864	-4.49174	Data from Costa et al. (60).
Lizard	Hemidactylus_mabouia	-2.4389	-5.20831	-3.54998	Data from Costa et al. (60).
Lizard	Hemidactylus_palaichthus	-2.39254	-5.62893	-4.09501	Data from Costa et al. (60).
Lizard	Heteronotia_binoeii	-2.64782	-5	-3.69897	Data from Costa et al. (60).
Lizard	Ichnotropis_squamulosa	-2.36957	-6	-3.21467	Data from Costa et al. (60).
Lizard	Iphisa_elegans	-2.85078	-6.69897	-3.99598	Data from Costa et al. (60).
Lizard	Kentropyx_altamazonica	-1.96497	-7.22185	-3.3968	Data from Costa et al. (60).
Lizard	Kentropyx_calcarata	-1.71715	-6.85387	-2.66573	Data from Costa et al. (60).
Lizard	Kentropyx_pelviceps	-1.6052	-6.48149	-2.54021	Data from Costa et al. (60).
Lizard	Kentropyx_striata	-1.87225	-5.06148	-2.88763	Data from Costa et al. (60).
Lizard	Lepidoblepharis_xanthostigma	-3.20761	-6.69897	-4.3711	Data from Costa et al. (60).
Lizard	Lepidophyma_flavimaculatum	-2.20343	-5.57187	-4.63865	Data from Costa et al. (60).
Lizard	Leposoma_parietale	-3.30103	-6.95861	-4.13549	Data from Costa et al. (60).
Lizard	Leposoma_percarinatum	-3.18709	-7.04576	-3.92595	Data from Costa et al. (60).
Lizard	Lophognathus_longirostris	-1.98213	-5.52288	-2.82391	Data from Costa et al. (60).
Lizard	Lygodactylus_capensis	-3.03621	-6	-3.30103	Data from Costa et al. (60).
Lizard	Mabuya_bistriata	-2.17393	-4.30531	-3.84802	Data from Costa et al. (60).
Lizard	Mabuya_frenata	-2.39469	-4.81616	-3.59635	Data from Costa et al. (60).
Lizard	Mabuya_nigropunctata	-1.87943	-6.69897	-3.19902	Data from Costa et al. (60).
Lizard	Mabuya(/Trachylepis)_occidentalis	-1.92046	-6	-3	Data from Costa et al. (60).
Lizard	Mabuya(/Trachylepis)_spilogaster	-2.17457	-6	-2.69897	Data from Costa et al. (60).
Lizard	Mabuya(/Trachylepis)_striata_sparsa	-1.97634	-6	-3.04576	Data from Costa et al. (60).
Lizard	Mabuya(/Trachylepis)_variegata	-2.39147	-6	-3.82391	Data from Costa et al. (60).
Lizard	Meroles_suborbitalis	-2.39254	-6	-3.52288	Data from Costa et al. (60).
Lizard	Nephrurus_laevissimus	-2.13787	-5	-3	Data from Costa et al. (60).
Lizard	Nephrurus_levis	-1.89415	-5	-3	Data from Costa et al. (60).
Lizard	Nephrurus_vertebralis	-2.07676	-5	-3	Data from Costa et al. (60).
Lizard	Neusticurus(/Potamites)_ecpleopus	-2.4034	-7.04576	-3.25358	Data from Costa et al. (60).
Lizard	Neusticurus(/Potamites)_juruazensis	-2.79048	-6.58503	-3.78223	Data from Costa et al. (60).
Lizard	Nucras_tessellata	-2.4023	-6	-3.07058	Data from Costa et al. (60).
Lizard	Pachydactylus(/Chondrodactylus)_bibroni	-2.00745	-5.30103	-3.12494	Data from Costa et al. (60).
Lizard	Pachydactylus_capensis	-2.39362	-6	-3.52288	Data from Costa et al. (60).
Lizard	Pachydactylus_rugosus	-2.36552	-6	-3.12494	Data from Costa et al. (60).
Lizard	Pedioplanis_lineoocellata	-2.59176	-6	-3.09691	Data from Costa et al. (60).
Lizard	Pedioplanis_namaquensis	-2.58336	-6	-3.32331	Data from Costa et al. (60).
Lizard	Phrynosoma_platyrhinos	-1.78225	-5.52288	-2.95861	Data from Costa et al. (60).
Lizard	Plica_plica	-1.31016	-5.98716	-2.7	Data from Costa et al. (60).
Lizard	Pogona_minor	-1.37561	-5.69897	-2.65758	Data from Costa et al. (60).
Lizard	Polychrus_marmoratus	-1.55705	-4.21796	-3.36695	Data from Costa et al. (60).
Lizard	Prionodactylus(/Cercosaura)_eigenmanni	-2.9914	-7	-3.96237	Data from Costa et al. (60).
Lizard	Prionodactylus(/Cercosaura)_oshaughnessyi	-2.97062	-6.56864	-3.60086	Data from Costa et al. (60).
Lizard	Ptenopus_garrulus	-2.66756	-6	-4.30103	Data from Costa et al. (60).
Lizard	Ptychoglossus_brevifrontalis	-2.74473	-5.50031	-5.25964	Data from Costa et al. (60).
Lizard	Sceloporus_magister	-1.51131	-5.52288	-2.39794	Data from Costa et al. (60).
Lizard	Stenocercus_roseiventris	-1.66655	-4.62654	-3.43067	Data from Costa et al. (60).
Lizard	Thecadactylus_rapicauda	-1.64685	-5.41117	-2.51848	Data from Costa et al. (60).
Lizard	Tiliqua_multifasciata(/occipitalis)	-0.690434	-4.30103	-2.69897	Data from Costa et al. (60).
Lizard	Tretioscincus_oriximinensis	-2.61261	-4.52564	-4.52071	Data from Costa et al. (60).
Lizard	Tropidurus_hispidus	-1.6558	-6.74473	-3.37412	Data from Costa et al. (60).
Lizard	Tropidurus_montanus	-1.98005	-6.4318	-3.80928	Data from Costa et al. (60).
Lizard	Tropidurus_oreadicus	-1.923	-5.76195	-3.29204	Data from Costa et al. (60).
Lizard	Tropidurus_sp._1	-1.77469	-4.71602	-4.43652	Data from Costa et al. (60).
Lizard	Tropidurus_sp._2	-1.86774	-5.97469	-2.88837	Data from Costa et al. (60).
Lizard	Tropidurus_spinulosus	-1.81248	-5.9393	-5.34969	Data from Costa et al. (60).
Lizard	Tropirurus_etherigei	-1.64782	-5.71897	-4.37934	Data from Costa et al. (60).
Lizard	Tupinambis_longilineus	-0.580457	-3.08378	-2.81236	Data from Costa et al. (60).
Lizard	Tupinambis_teguixin	-0.273501	-4.26019	-2.1511	Data from Costa et al. (60).
Lizard	Uma_scoparia	-1.68761	-5.52288	-2.95861	Data from Costa et al. (60).
Lizard	Uranoscodon_superciliosus	-1.30181	-5.85078	-2.452	Data from Costa et al. (60).
Lizard	Urosaurus_graciosus	-2.43533	-5.52288	-3.30103	Data from Costa et al. (60).
Lizard	Uta_stansburiana	-2.48017	-6	-3.18709	Data from Costa et al. (60).
Lizard	Varanus_acanthurus	-0.516484	-3.1549	-2.16241	Predator mass from O'Gorman and Hone (73); minimum prey (lepidoptera larva) mentioned in Losos and Greene (70); maximum prey (Lerista) mentioned in Losos and Greene (70) and mass from O'Gorman and Hone (73).
Lizard	Varanus_albigularis	1.15502	-3	0.94382	Predator mass from O'Gorman and Hone (73); minimum prey (grasshopper) mentioned in Pianka and King (75) and mass estimated based on Shine (77); maximum prey (Naja nigricollis) mentioned in Pianka and King (75) and mass from O'Gorman ad Hone (73).
Lizard	Varanus_bengalensis	0.431364	-3.1549	0.397419	Predator mass from Pianka and King (75); minimum prey (lepidoptera larva) mentioned in Losos and Greene (70); maximum prey (hare) mentioned in Losos and Greene (70) and mass from Encyclopedia of Life (69; https://eol.org/pages/311898/data).
Lizard	Varanus_brevicauda	-2.03386	-4	-2.73993	Predator mass and minimum prey from Costa et al. (60); maximum prey (Ctenotus calurus) mentioned in Pianka and King (75) and mass from Encyclopedia of Life (69; https://eol.org/pages/1056740/data).
Lizard	Varanus_caudolineatus	-1.81959	-4	-2.1261	Predator mass and minimum prey from Costa et al. (60); maximum prey (Gehyra variegata) from Pianka and King (75) and mass from O'Gorman and Hone (73).
Lizard	Varanus_dumerilii	0.469822	-3.39794	-2.4437	Predator mass from Pianka and King (75); minimum prey (larva) mentioned in Losos and Greene (70); maximum prey (crab) mentioned in Losos and Greene (70).
Lizard	Varanus_eremius	-1.49867	-4	-1.37986	Predator mass and minimum prey from Costa et al. (60); maximum prey (Ctenotus grandis) from Pianka and King (75) and mass from O'Gorman and Hone (73).
Lizard	Varanus_exanthematicus	0.477121	-3.1549	-1.8729	Predator mass, minimum prey, and maximum prey from Losos and Greene (70).
Lizard	Varanus_flavescens	0	-3	-1.30103	Predator mass from Pianka and King (75); minimum prey (insect) mentioned in Pianka and King (75) and mass from Shine (77); maximum prey (Rana frog) mentioned in Pianka and King (75) and mass from Encyclopedia of Life (69).
Lizard	Varanus_giganteus	1.21783	-3.22185	0.723	Predator mass from O'Gorman and Hone (73); minimum prey (Orthoptera) mentioned in Losos and Greene (70) and mass from Shine (77); maximum prey (wallaby) mentioned in Pianka and King (75) and mass from Encyclopedia of Life (69; https://eol.org/pages/116250/data).
Lizard	Varanus_gilleni	-0.891334	-4.52288	-1.99225	Predator mass from O'Gorman and Hone (73); minimum prey (ant) mentioned in Losos and Greene (70) and mass from Shine (77); maximum prey (Ctenotus leonhardii) from James et al. (67) and mass from O'Gorman and Hone (73).
Lizard	Varanus_glauerti	-0.516484	-3.1549	-2.54668	Predator mass from O'Gorman and Hone (73); minimum prey (lepidoptera larva) mentioned in James et al. (67) and mass from Shine (77); maximum prey (Heteronotia binoei) from James et al. (67) and mass from O'Gorman and Hone (73).
Lizard	Varanus_glebopalma	0.115198	-3.60206	-1.72033	Predator mass from O'Gorman and Hone (73); minimum prey (Aranea) mentioned in James et al. (67) and mass from Shine (77); maximum prey (Delma borea) from James et al. (67) and mass from O'Gorman and Hone (73).
Lizard	Varanus_gouldii	0.830005	-4.52288	0	Predator mass from O'Gorman and Hone (73); minimum (ant) and maximum prey (Isoodon) from Shine (77).
Lizard	Varanus_griseus_caspius	0.521138	-3.22185	-1.47534	Predator mass from O'Gorman and Hone (73); minimum prey (Orthoptera) mentioned in Losos and Greene (70) and mass from Shine (77); maximum prey (Chalcides ocellatus) mentioned in Losos and Greene (70) and mass from O'Gorman and Hone (73).
Lizard	Varanus_indicus	0.632963	-3.1549	-0.958607	Predator mass from O'Gorman and Hone (73); minimum prey (larva) in Losos and Greene (70) and mass from Shine (77); maximum prey (rat) mentioned in Losos and Greene (70) and mass from Shine (77).
Lizard	Varanus_jobiensis	0.286353	-3	-0.896196	Predator mass from O'Gorman and Hone (73); minimum prey (grasshopper) mentioned in Pianka and King (75) and mass from Shine (77); maximum prey (Rana temporaria) mentioned in Pianka and King (75) and mass from Encyclopedia of Life (69; https://eol.org/pages/331133/data).
Lizard	Varanus_komodoensis	1.6721	-1	1.71684	Predator mass from Auffenberg (23); minimum prey (insect) mentioned in Purwandana et al. (43) and mass from Shine (77); maximum prey (Rusa deer) in Purwandana et al. (43).
Lizard	Varanus_mertensi	0.374505	-4.09691	-0.686977	Predator mass from O'Gorman and Hone (73); minimum (ant) and maximum prey (Holthuisana) from Shine (77).
Lizard	Varanus_mitchelli	-0.0726296	-4.04576	-1.71444	Predator mass from O'Gorman and Hone (73); minimum prey (ant) from Shine (77); maximum prey (Mus musculus) from Encyclopedia of Life (69; https://eol.org/pages/328450/data).
Lizard	Varanus_niloticus	1.34939	-3.52288	-1.50238	Predator mass from O'Gorman and Hone (73); minimum prey (arachnid) from Shine (77); maximum prey (Bufo regularis) mentioned in Losos and Greene (70) and mass from Mahmoud and Elnaeem (71).
Lizard	Varanus_olivaceus	0.825426	-3.04576	-1.48149	Predator, minimum prey (Trochomorpha boholensis) and maximum prey (Coenobita rugosa) from Auffenberg (62).
Lizard	Varanus_ornatus	0.809492	-0.457797	0.809492	Predator mass from O'Gorman and Hone (73); minimum prey (C. amnicola crab) from Emmanuel (66); maximum prey (conspecifics) mentioned in Angelici and Luiselli (61) and mass from O'Gorman and Hone (73).
Lizard	Varanus_panoptes	0.965734	-4.69897	0.829985	Predator mass from O'Gorman and Hone (73); minimum prey (Staphylinidae) from Shine (77); maximum prey (Varanus gouldii) mentioned in Pianka and King (75) and mass from O'Gorman and Hone (73).
Lizard	Varanus_pilbarensis	-0.965171	-3.52288	-1.73236	Predator mass from O'Gorman and Hone (73); minimum prey (arachnid) mentioned in Losos and Greene (70) and mass from Shine (77); maximum prey (Ctenotus fallens) mentioned in Losos and Greene (70) and mass from O'Gorman and Hone (73).
Lizard	Varanus_prasinus	-0.222667	-3.52288	-1.02045	Predator mass from O'Gorman and Hone (73); minimum prey (arachnid) mentioned in Pianka and King (75) and mass from Shine (77); maximum prey (Melomys moncktoni) mentioned in Pianka and King (75) and mass from Encyclopedia of Life (69; https://eol.org/pages/1179205/data).
Lizard	Varanus_primordius	-1.51899	-4.09691	-1.9393	Predator mass from O'Gorman and Hone (73); minimum prey (ant) mentioned in Losos and Greene (70) and mass from Shine (77); maximum prey (Ctenotus leonhardii) mentioned in James et al. (67) and mass from O'Gorman and Hone (73).
Lizard	Varanus_rosenbergi	0.423963	-4.09691	0.653	Predator mass from O'Gorman and Hone (73); minimum prey (ant) mentioned in King and Greene (68) and mass from Shine (77); maximum prey (Tachyglossus aculeatus) mentioned in Pianka and King (75) and mass from Encyclopedia of Life (69; https://eol.org/pages/323859/data).
Lizard	Varanus_rudicollis	0.656329	-3	-2.13077	Predator mass from O'Gorman and Hone (73); minimum prey (insect) mentioned in Losos and Greene (70) and mass from Shine (77); maximum prey (frog) from Losos and Greene (70).
Lizard	Varanus_salvator	1.29447	-3	0.90309	Predator mass from Pianka and King (75); minimum prey (grasshopper) mentioned in Losos and Greene (70) and mass from Shine (77); maximum prey (mouse deer) mentioned in Losos and Greene (70).
Lizard	Varanus_scalaris	-0.421521	-3.52288	-2.81531	Predator mass from O'Gorman and Hone (73); minimum prey (arachnid) mentioned in Pianka and King (75) and mass from Shine (77); maximum prey (Carlia spp) mentioned in Pianka and King (75) and mass for C. munda from O'Gorman and Hone (73).
Lizard	Varanus_semiremex	-0.351962	-1.27737	-1.96059	Predator mass from O'Gorman and Hone (73); minimum prey (large insect) mentioned in Pianka and King (75) and mass from Shine (77); maximum prey (Gehyra australis) mentioned in Pianka and King (75) and mass from O'Gorman and Hone (73).
Lizard	Varanus_spenceri	0.560441	-2.04576	-0.654117	Predator mass from O'Gorman and Hone (73); minimum prey (beetle) mentioned in Pianka and King (75) and mass from Shine (1986); maximum prey (Rattus vilosissimus) mentioned in Pianka and King (75) and mass for Encyclopedia of Life (69; https://eol.org/pages/1179408/data).
Lizard	Varanus_storri	-1.31822	-4.09691	-2.44855	Predator mass from O'Gorman and Hone (73); minimum prey (ant) mentioned in Pianka and King (75) and mass from Shine (77); maximum prey (Heteronotia biroei) mentioned in Losos and Greene (70) and mass from O'Gorman and Hone (73).
Lizard	Varanus_timorensis	-0.337516	-3.52288	-2.69897	Predator mass from O'Gorman and Hone (73); minimum prey (arachnid) mentioned in Pianka and King (75) and mass from Shine (77); maximum prey (Gekkonidae) mentioned in Losos and Greene (70) and mass from Shine (77).
Lizard	Varanus_tristis	-0.24488	-4.09691	-1.26672	Predator mass from O'Gorman and Hone (73); minimum prey (ant) mentioned in Losos and Greene (70) and mass from Shine (77); maximum prey (Pogona minor) mentioned in Pianka and King (75) and mass from O'Gorman and Hone (73).
Lizard	Varanus_varius	1.01112	-3.52288	0.332438	Predator mass from O'Gorman and Hone (73); minimum prey (snail) from Losos and Greene (70); maximum prey (Oryctolagus cuniculus) mentioned in Pianka and King (75) and mass from Encyclopedia of Life (69; https://eol.org/pages/327977/data).
Lizard	Varanus_yemenensis	0.656329	-2.52288	-1.69897	Predator mass from O'Gorman and Hone (73); ; minimum prey (Passamaella) mentioned in Pianka and King (75) and mass from Encyclopedia of Life (69); maximum prey (beetle) mentioned Pianka and King (75) and mass from Shine (77).
Lizard	Xantusia_vigilis	-2.72816	-5.52288	-3	Data from Costa et al. (60).
Crocodylia	Alligator_mississippiensis	2.54931	-3	2.78746	Predator and maximum prey masses from Drumheller and Wilberg (65); minimum prey (insect) mentioned in Drumheller and Wilberg (65) and mass from Shine (77).
Crocodylia	Alligator_sinensis	1.32615	-3.55284	0.646404	Predator and maximum prey masses from Drumheller and Wilberg (65); minimum prey (Dysticidae) mentioned in Trutnau and Sommerlad (79) and mass from Shine (77).
Crocodylia	Caiman_crocodilus	1.60042	-3.52288	1.31273	Predator and maximum prey masses from Drumheller and Wilberg (65); minimum prey (crickets) mentioned in Trutnau and Sommerlad (79) and mass from Shine (77).
Crocodylia	Caiman_latirostris	1.75187	-3.52288	0.69897	Predator and maximum prey masses from Drumheller and Wilberg (65); minimum prey (aquatic insects and larvae) mentioned in Trutnau and Sommerlad (79) and mass from Shine (77).
Crocodylia	Caiman_yacare	1.92622	-3.52288	1.68255	Predator and maximum prey masses from Drumheller and Wilberg (65); minimum prey (insects) mentioned in Trutnau and Sommerlad (79) and mass from Shine (77).
Crocodylia	Melanosuchus_niger	2.64385	-3.52288	2.78746	Predator and maximum prey masses from Drumheller and Wilberg (65); minimum prey (insects) mentioned in Trutnau and Sommerlad (79) and mass from Shine (77).
Crocodylia	Paleosuchus_palpebrosus	1.2266	-3.52288	0.652246	Predator and maximum prey masses from Drumheller and Wilberg (65); minimum prey (insects) mentioned in Drumheller and Wilberg (65) and mass from Shine (77).
Crocodylia	Paleosuchus_trigonatus	0.977179	-3.52288	0.912381	Predator and maximum prey masses from Drumheller and Wilberg (65); minimum prey (insects) mentioned in Drumheller and Wilberg (65) and mass from Shine (77).
Crocodylia	Crocodylus_acutus	2.85826	-3	2.78746	Predator and maximum prey masses from Drumheller and Wilberg (65); minimum prey (insects) mentioned in Drumheller and Wilberg (65) and mass from Shine (77).
Crocodylia	Crocodylus_intermedius	2.68193	-3	1.68255	Predator and maximum prey masses from Drumheller and Wilberg (65); minimum prey (insects) mentioned in Drumheller and Wilberg (65) and mass from Shine (77).
Crocodylia	Crocodylus_johnstoni	2.12574	-3.52288	0.176091	Predator and maximum prey masses from Drumheller and Wilberg (65); minimum prey (insects) mentioned in Drumheller and Wilberg (65) and mass from Shine (77).
Crocodylia	Crocodylus_mindorensis	1.92622	-3.52288	1.92686	Predator and maximum prey masses from Drumheller and Wilberg (65); minimum prey (insects) mentioned in Drumheller and Wilberg (65) and mass from Shine (77).
Crocodylia	Crocodylus_moreletii	1.92622	-3.52288	0.652246	Predator and maximum prey masses from Drumheller and Wilberg (65); minimum prey (insects) mentioned in Drumheller and Wilberg (65) and mass from Shine (77).
Crocodylia	Crocodylus_niloticus	2.64385	-3	2.77305	Predator and maximum prey masses from Drumheller and Wilberg (65); minimum prey (insects) mentioned in Drumheller and Wilberg (65) and mass from Shine (77).
Crocodylia	Crocodylus_novaeguineae	2.28732	-3.52288	0	Predator and maximum prey masses from Drumheller and Wilberg (65); minimum prey (insects) mentioned in Drumheller and Wilberg (65) and mass from Shine (77).
Crocodylia	Crocodylus_palustris	2.44801	-3	2.90309	Predator and maximum prey masses from Drumheller and Wilberg (65); minimum prey (insects) mentioned in Drumheller and Wilberg (65) and mass from Shine (77).
Crocodylia	Crocodylus_porosus	2.86582	-3	2.78746	Predator and maximum prey masses from Drumheller and Wilberg (65); minimum prey (insects) mentioned in Drumheller and Wilberg (65) and mass from Shine (77).
Crocodylia	Crocodylus_rhombifer	2.37142	-3	1.92686	Predator and maximum prey masses from Drumheller and Wilberg (65); minimum prey (insects) mentioned in Drumheller and Wilberg (65) and mass from Shine (77).
Crocodylia	Crocodylus_siamensis	2.37142	-3	1.92686	Predator and maximum prey masses from Drumheller and Wilberg (65); minimum prey (insects) mentioned in Drumheller and Wilberg (65) and mass from Shine (77).
Crocodylia	Mecistops_cataphractus	1.92622	-3.52288	1.16662	Predator mass from Drumheller and Wilberg (65); minimum prey (aquatic insects and larvae) mentioned in Trutnau and Sommerlad (79) and mass from Shine (77); maximum prey (duikers) mentioned in Trutnau and Sommerlad (79) and mass from Encyclopedia of Life (69; Cephalophus nigrifrons, https://eol.org/pages/328718/data).
Crocodylia	Osteolaemus_tetraspis	1.60042	-3.52288	0	Predator and maximum prey masses from Drumheller and Wilberg (65); minimum prey (aquatic insects and larvae) mentioned in Trutnau and Sommerlad (79) and mass from Shine (77).
Crocodylia	Tomistoma_schlegelii	2.64385	-1.30103	1.31302	Predator and maximum prey masses from Drumheller and Wilberg (65); minimum prey (fish) mentioned in Drumheller and Wilberg (65) and mass is estimate.
Crocodylia	Gavialis_gangeticus	2.85826	-1.30103	1.67565	Predator and maximum prey masses from Drumheller and Wilberg (65); minimum prey (fish) mentioned in Drumheller and Wilberg (65) and mass is estimate.
