# Supplementary material for: Exceptionally preserved stomach contents of a young tyrannosaurid reveal an ontogenetic dietary shift in an iconic extinct predator
Source: Sci Adv. 2023 Dec 8;9(49):eadi0505. doi: 10.1126/sciadv.adi0505 (PMC10846869; doi:10.1126/sciadv.adi0505)
Supplement: Supplementary file 2 — Data S1 to S3 [file sciadv.adi0505_data_s1_to_s3.zip › adi0505_Data_S2.nex]

#NEXUS
[written Tue Dec 01 14:54:33 JST 2020 by Mesquite  version 3.61 (build 927) at DESKTOP-EB6AEI9/130.158.216.145]

BEGIN TAXA;
	TITLE Taxa;
	DIMENSIONS NTAX=51;
	TAXLABELS
		'Acinonyx_jubatus' 'Bassariscus_sumichrasti' 'Canis_adustus' 'Canis_aureus' 'Canis_latrans' 'Canis_lupus' 'Canis_simensis' 'Cerdocyon_thous' 'Crocuta_crocuta' 'Eira_barbara' 'Caracal_caracal' 'Felis_catus' 'Felis_chaus' 'Genetta_tigrina' 'Gulo_gulo' 'Leopardus_pardalis' 'Leopardus_wiedii' 'Leptailurus_serval' 'Lycaon_pictus' 'Lynx_canadensis' 'Lynx_lynx' 'Lynx_pardinus' 'Lynx_rufus' 'Martes_foina' 'Martes_martes' 'Martes_pennanti' 'Meles_meles' 'Mungos_mungo' 'Mustela_erminea' 'Mustela_frenata' 'Mustela_nivalis' 'Mustela_putorius' 'Neovison_vison' 'Nasua_nasua' 'Nyctereutes_procyonoides' 'Otocyon_megalotis' 'Panthera_leo' 'Panthera_onca' 'Panthera_pardus' 'Panthera_tigris' 'Procyon_lotor' 'Proteles_cristata' 'Puma_concolor' 'Spilogale_putorius' 'Taxidea_taxus' 'Vulpes_cana' 'Vulpes_lagopus' 'Vulpes_macrotis' 'Vulpes_ruepellii' 'Vulpes_velox' 'Vulpes_vulpes' 
	;

END;


BEGIN CHARACTERS;
	TITLE  Character_Matrix;
	DIMENSIONS  NCHAR=3;
	FORMAT DATATYPE = CONTINUOUS GAP = - MISSING = ?;
CHARSTATELABELS 
		1 log_predator_mass,
		2 log_max_prey_mass,
		3 Type ; 
	MATRIX
	'Acinonyx_jubatus'         1.699 2.74 1.0
	'Bassariscus_sumichrasti'  -0.125 0.363 1.0
	'Canis_adustus'            0.932 0.415 1.0
	'Canis_aureus'             0.995 -0.234 1.0
	'Canis_latrans'            1.128 2.665 1.0
	'Canis_lupus'              1.633 2.796 1.0
	'Canis_simensis'           1.161 2.791 1.0
	'Cerdocyon_thous'          1.114 -0.006 1.0
	'Crocuta_crocuta'          0.76 3.186 1.0
	'Eira_barbara'             1.813 -0.125 1.0
	'Caracal_caracal'          0.65 1.194 1.0
	'Felis_catus'              0.531 0.544 1.0
	'Felis_chaus'              0.817 -0.86 1.0
	'Genetta_tigrina'          0.332 0.687 1.0
	'Gulo_gulo'                1.333 2.682 1.0
	'Leopardus_pardalis'       1.0 0.602 1.0
	'Leopardus_wiedii'         0.56 0.579 1.0
	'Leptailurus_serval'       1.079 -0.652 1.0
	'Lycaon_pictus'            1.431 2.75 1.0
	'Lynx_canadensis'          1.009 1.258 1.0
	'Lynx_lynx'                1.477 2.682 1.0
	'Lynx_pardinus'            1.043 2.382 1.0
	'Lynx_rufus'               1.055 0.46 1.0
	'Martes_foina'             0.255 1.676 1.0
	'Martes_martes'            0.394 2.167 1.0
	'Martes_pennanti'          0.502 2.167 1.0
	'Meles_meles'              0.972 -1.058 1.0
	'Mungos_mungo'             0.158 -2.456 1.0
	'Mustela_erminea'          -0.568 -1.467 1.0
	'Mustela_frenata'          -0.823 0.407 1.0
	'Mustela_nivalis'          -1.055 -1.5 1.0
	'Mustela_putorius'         -0.092 -1.57 1.0
	'Neovison_vison'           0.037 0.272 1.0
	'Nasua_nasua'              0.672 0.041 1.0
	'Nyctereutes_procyonoides' 0.783 -1.358 1.0
	'Otocyon_megalotis'        0.618 -3.117 1.0
	'Panthera_leo'             2.312 2.74 1.0
	'Panthera_onca'            1.924 2.464 1.0
	'Panthera_pardus'          1.685 2.635 1.0
	'Panthera_tigris'          2.049 3.435 1.0
	'Procyon_lotor'            1.028 0.653 1.0
	'Proteles_cristata'        1.0 -2.405 1.0
	'Puma_concolor'            1.954 1.325 1.0
	'Spilogale_putorius'       -0.222 0.082 1.0
	'Taxidea_taxus'            0.935 -0.488 1.0
	'Vulpes_cana'              -0.013 0.311 1.0
	'Vulpes_lagopus'           0.698 2.038 1.0
	'Vulpes_macrotis'          0.653 0.477 1.0
	'Vulpes_ruepellii'         0.512 -1.155 1.0
	'Vulpes_velox'             0.322 1.676 1.0
	'Vulpes_vulpes'            0.814 -1.071 1.0

;

END;
BEGIN ASSUMPTIONS;
	TYPESET * UNTITLED   =  Squared:  1- 3;

END;

BEGIN MESQUITECHARMODELS;
	ProbModelSet * UNTITLED   =  Brownian_default:  1- 3;
END;

Begin MESQUITE;
		MESQUITESCRIPTVERSION 2;
		TITLE AUTO;
		tell ProjectCoordinator;
		timeSaved 1606802073416;
		getEmployee #mesquite.minimal.ManageTaxa.ManageTaxa;
		tell It;
			setID 0 3244520953267051271;
			tell It;
				setDefaultOrder  0 1 2 3 8 5 8 9 10 11 12 13 16 17 14 17 18 19 20 21 22 23 24 25 26 27 30 31 28 31 32 33 34 35 36 37 38 39 40 41 42 43 44 45 46 47 48 49 50 51 52;
				attachments ;
			endTell;
		endTell;
		getEmployee #mesquite.charMatrices.ManageCharacters.ManageCharacters;
		tell It;
			setID 0 2394363438405538503;
			tell It;
				setDefaultOrder  8 3 7;
				attachments ;
			endTell;
			mqVersion 361;
			checksumv 0 3 3002701719 null  numChars 3   numItems 1   min -3.117   max 3.435   sumSquares 271.71043899999995   NumFiles 1 NumMatrices 1;
			mqVersion;
		endTell;
		getWindow;
		tell It;
			suppress;
			setResourcesState false false 100;
			setPopoutState 400;
			setExplanationSize 0;
			setAnnotationSize 0;
			setFontIncAnnot 0;
			setFontIncExp 0;
			setSize 1280 681;
			setLocation -8 0;
			setFont SanSerif;
			setFontSize 10;
			getToolPalette;
			tell It;
			endTell;
			desuppress;
		endTell;
		getEmployee  #mesquite.trees.BasicTreeWindowCoord.BasicTreeWindowCoord;
		tell It;
			makeTreeWindow #3244520953267051271  #mesquite.trees.BasicTreeWindowMaker.BasicTreeWindowMaker;
			tell It;
				suppressEPCResponse;
				setTreeSource  #mesquite.trees.StoredTrees.StoredTrees;
				tell It;
					laxMode;
					setTreeBlock 1;
					toggleUseWeights off;
				endTell;
				setAssignedID 1102.1335533585855.5626996028358157223;
				getTreeWindow;
				tell It;
					setExplanationSize 30;
					setAnnotationSize 20;
					setFontIncAnnot 0;
					setFontIncExp 0;
					setSize 1180 609;
					setLocation -8 0;
					setFont SanSerif;
					setFontSize 10;
					getToolPalette;
					tell It;
						setTool mesquite.trees.BranchLengthsAdjust.AdjustToolExtra.adjustor;
					endTell;
					setActive;
					getTreeDrawCoordinator #mesquite.trees.BasicTreeDrawCoordinator.BasicTreeDrawCoordinator;
				tell It;
					suppress;
					setTreeDrawer  #mesquite.trees.SquareTree.SquareTree;
					tell It;
						setNodeLocs #mesquite.trees.NodeLocsStandard.NodeLocsStandard;
						tell It;
							branchLengthsToggle on;
							toggleScale off;
							toggleBroadScale off;
							toggleCenter on;
							toggleEven on;
							setFixedTaxonDistance 0;
						endTell;
						setEdgeWidth 6;
						orientUp;
						setCornerMode Right_Angle  50;
					endTell;
					setBackground White;
					setBranchColor Black;
					showNodeNumbers off;
					showBranchColors off;
					labelBranchLengths off;
					centerBrLenLabels on;
					showBrLensUnspecified on;
					showBrLenLabelsOnTerminals on;
					setBrLenLabelColor 0 0 255;
					setNumBrLenDecimals 6;
					setSelectedTaxonHighlightMode 1;
					desuppress;
					getEmployee #mesquite.trees.BasicDrawTaxonNames.BasicDrawTaxonNames;
					tell It;
						setColor Black;
						setTaxonNameStyler  #mesquite.trees.ColorTaxonByPartition.ColorTaxonByPartition;
						toggleShadePartition off;
						toggleShowFootnotes on;
						toggleNodeLabels on;
						toggleCenterNodeNames off;
						toggleShowNames on;
						namesAngle ?;
					endTell;
				endTell;
					setTreeNumber 1;
					setTree '(((14:31.8,(28:27,(9:5.3,42:5.3):21.7):4.8):21.2,((40:6.1,(38:3.9,(39:2.9,37:2.9):1):2.2):10.2,((18:7.5,11:7.5):8.1,((17:1.5,16:1.5):12.3,((13:4.4,12:4.4):7.5,((1:7,43:7):4.5,(23:4.7,(22:2.5,(20:2.3,21:2.3):0.2):2.2):6.8):0.4):1.9):1.8):0.7):36.7):11.9,((44:35.7,((34:16.5,41:16.5,2:16.5):15.1,(45:20.6,(27:17,(((26:9.4,10:9.4):0.3,(15:9.1,(24:2.3,25:2.3):6.8):0.6):5,((30:4.4,33:4.4):6.6,(29:6.6,(31:5.3,32:5.3):1.3):4.4):3.7):2.3):3.6):11):4.1):25.5,((19:9.3,(8:9.1,(3:9,(7:3.9,(6:2.6,(4:2.4,5:2.4):0.2):1.3):5.1):0.1):0.2):6.8,(36:16,(35:15.9,(46:6.8,((51:2.1,49:2.1):3.7,(50:3,(47:2.4,48:2.4):0.6):2.8):1):9.1):0.1):0.1):45.1):3.7):1<> <polytomiesHard = off >;';
					setDrawingSizeMode 0;
					toggleLegendFloat on;
					scale 0;
					toggleTextOnTree off;
					togglePrintName off;
					showWindow;
					newWindowAssistant  #mesquite.pdap.PDAPDiagnosticChart.PDAPDiagnosticChart;
				tell It;
					quiet;
					getCharacterSource  #mesquite.charMatrices.CharSrcCoordObed.CharSrcCoordObed;
					tell It;
						setCharacterSource #mesquite.charMatrices.StoredCharacters.StoredCharacters;
						tell It;
							setDataSet #2394363438405538503;
						endTell;
					endTell;
					toggleShowLegend on;
					toggleTreeLabels off;
					toggleDFQueryDone on;
					toggleVhQueryDone off;
					toggleIgnoreRootTritomies off;
					setDFReduction 8;
					setWidth1 0.95;
					setWidth2 0.9;
					setScreen 9;
					setX 1;
					setY 2;
					getWindow;
					tell It;
						setExplanationSize 30;
						setAnnotationSize 20;
						setFontIncAnnot 0;
						setFontIncExp 0;
						setSize 1180 609;
						setLocation -8 0;
						setFont SanSerif;
						setFontSize 10;
						getToolPalette;
						tell It;
							setTool mesquite.pdap.PDAPDiagnosticChart.PDAPChartWindow.arrow;
						endTell;
						getLegend;
						tell It;
							setBounds 0 0 142 69;
							setOffsetX 0;
							setOffsetY 0;
						endTell;
					endTell;
					toggleSpotNames on;
					showWindow;
					resume;
					getEmployee #mesquite.charts.Scattergram.Scattergram;
					tell It;
						markerSize 10;
						toggleJoin off;
						toggleShowDots on;
						movingWindowSize 1;
						sumByBlocks off;
							newAssistant  #mesquite.pdap.ScatterOriDiagnostics.ScatterOriDiagnostics;
						tell It;
							toggleShowLines on;
							getEmployee #mesquite.pdap.FICReport.FICReport;
							tell It;
								getEmployee #mesquite.pdap.FelsContrWithChar.FelsContrWithChar;
								tell It;
									setItem 0;
								endTell;
							endTell;
						endTell;
					endTell;
					getEmployee #mesquite.pdap.FelsContrWithChar.FelsContrWithChar;
					tell It;
						setItem 0;
					endTell;
					getEmployee #mesquite.pdap.ContrastResiduals.ContrastResiduals;
					tell It;
						getCharacterSource ;
						setCharacterA 1;
						setCharacterB 2;
					endTell;
				endTell;
				endTell;
				desuppressEPCResponse;
				getEmployee #mesquite.trees.ColorBranches.ColorBranches;
				tell It;
					setColor Red;
					removeColor off;
				endTell;
				getEmployee #mesquite.ornamental.BranchNotes.BranchNotes;
				tell It;
					setAlwaysOn off;
				endTell;
				getEmployee #mesquite.ornamental.ColorTreeByPartition.ColorTreeByPartition;
				tell It;
					colorByPartition off;
				endTell;
				getEmployee #mesquite.ornamental.DrawTreeAssocDoubles.DrawTreeAssocDoubles;
				tell It;
					setOn on;
					toggleShow posteriorProbability;
					toggleShow bootstrapFrequency;
					toggleShow consensusFrequency;
					toggleShow posteriorProbability;
					toggleShow bootstrapFrequency;
					setDigits 4;
					setThreshold ?;
					writeAsPercentage off;
					toggleCentred on;
					toggleHorizontal on;
					toggleWhiteEdges on;
					toggleShowOnTerminals on;
					setFontSize 10;
					setOffset 0  0;
				endTell;
				getEmployee #mesquite.ornamental.DrawTreeAssocStrings.DrawTreeAssocStrings;
				tell It;
					setOn on;
					toggleCentred on;
					toggleHorizontal on;
					setFontSize 10;
					setOffset 0  0;
					toggleShowOnTerminals on;
				endTell;
				getEmployee #mesquite.trees.TreeInfoValues.TreeInfoValues;
				tell It;
					panelOpen false;
				endTell;
			endTell;
		endTell;
		getEmployee  #mesquite.charMatrices.BasicDataWindowCoord.BasicDataWindowCoord;
		tell It;
			showDataWindow #2394363438405538503 #mesquite.charMatrices.BasicDataWindowMaker.BasicDataWindowMaker;
			tell It;
				getWindow;
				tell It;
					getTable;
					tell It;
						rowNamesWidth 153;
					endTell;
					setExplanationSize 30;
					setAnnotationSize 20;
					setFontIncAnnot 0;
					setFontIncExp 0;
					setSize 1180 609;
					setLocation -8 0;
					setFont SanSerif;
					setFontSize 10;
					getToolPalette;
					tell It;
						setTool mesquite.charMatrices.BasicDataWindowMaker.BasicDataWindow.arrow;
					endTell;
					setTool mesquite.charMatrices.BasicDataWindowMaker.BasicDataWindow.arrow;
					colorCells  #mesquite.charMatrices.NoColor.NoColor;
					colorRowNames  #mesquite.charMatrices.TaxonGroupColor.TaxonGroupColor;
					colorColumnNames  #mesquite.charMatrices.CharGroupColor.CharGroupColor;
					colorText  #mesquite.charMatrices.NoColor.NoColor;
					setBackground White;
					toggleShowNames on;
					toggleShowTaxonNames on;
					toggleTight off;
					toggleThinRows off;
					toggleShowChanges on;
					toggleSeparateLines off;
					toggleShowStates on;
					toggleReduceCellBorders off;
					toggleAutoWCharNames on;
					toggleAutoTaxonNames off;
					toggleShowDefaultCharNames off;
					toggleConstrainCW on;
					toggleBirdsEye off;
					toggleShowPaleGrid off;
					toggleShowPaleCellColors off;
					toggleShowPaleExcluded off;
					togglePaleInapplicable on;
					togglePaleMissing off;
					toggleShowBoldCellText off;
					toggleAllowAutosize on;
					toggleColorsPanel off;
					toggleLinkedScrolling on;
					toggleScrollLinkedTables off;
				endTell;
				showWindow;
				getWindow;
				tell It;
					forceAutosize;
				endTell;
				getEmployee #mesquite.charMatrices.AlterData.AlterData;
				tell It;
					toggleBySubmenus off;
				endTell;
				getEmployee #mesquite.charMatrices.ColorByState.ColorByState;
				tell It;
					setStateLimit 9;
					toggleUniformMaximum on;
				endTell;
				getEmployee #mesquite.charMatrices.ColorCells.ColorCells;
				tell It;
					setColor Red;
					removeColor off;
				endTell;
				getEmployee #mesquite.charMatrices.AnnotPanel.AnnotPanel;
				tell It;
					togglePanel off;
				endTell;
				getEmployee #mesquite.charMatrices.CharReferenceStrip.CharReferenceStrip;
				tell It;
					showStrip off;
				endTell;
				getEmployee #mesquite.charMatrices.SelSummaryStrip.SelSummaryStrip;
				tell It;
					showStrip off;
				endTell;
				getEmployee #mesquite.cont.ItemsEditorForInfoPanel.ItemsEditorForInfoPanel;
				tell It;
					panelOpen false;
				endTell;
			endTell;
		endTell;
		endTell;
end;
