# Supplementary material for: Exceptionally preserved stomach contents of a young tyrannosaurid reveal an ontogenetic dietary shift in an iconic extinct predator
Source: Sci Adv. 2023 Dec 8;9(49):eadi0505. doi: 10.1126/sciadv.adi0505 (PMC10846869; doi:10.1126/sciadv.adi0505)
Supplement: Supplementary file 2 — Data S1 to S3 [file sciadv.adi0505_data_s1_to_s3.zip › adi0505_Data_S3.nex]

#NEXUS
[written Thu Aug 27 13:17:43 JST 2020 by Mesquite  version 3.61 (build 927) at DESKTOP-EB6AEI9/130.158.216.188]

BEGIN TAXA;
	TITLE Taxa;
	DIMENSIONS NTAX=179;
	TAXLABELS
		'Agama_hispida' 'Alopoglossus_angulatus' 'Alopoglossus_atriventris' 'Ameiva_ameiva' 'Ameiva_festiva' 'Anolis_auratus' 'Anolis_biporcatus' 'Anolis_capito' 'Anolis_carpenteri' 'Anolis_fuscoauratus' 'Anolis_humilis' 'Anolis_lemurinus' 'Anolis_limifrons' 'Anolis_meridionalis' 'Anolis_nitens_nitens' 'Anolis_nitens_tandai' 'Anolis_ortonii' 'Anolis_oxylophus' 'Anolis_punctatus' 'Anolis_trachyderma' 'Anolis_transversalis' 'Arthrosaura_reticulata' 'Basiliscus_plumifrons' 'Callisaurus_draconoides' 'Cercosaura_ocellata' 'Chondrodactylus_angulifer' 'Cnemidophorus(/Aspidoscelis)_deppii(/deppei)' 'Cnemidophorus_lemniscatus' 'Cnemidophorus_ocellifer' 'Aspidoscelis_(/Cnemidophorus)_tigris' 'Coleodactylus(/Chatogekko)_amazonicus' 'Coleodactylus_septentrionalis' 'Coleonyx_variegata' 'Colopus_wahlbergi' 'Corytophanes_cristatus' 'Cryptoblepharus_plagiocephalus' 'Ctenophorus_clayi' 'Ctenophorus_fordii' 'Ctenophorus_inermis(/nuchalis)' 'Ctenophorus_reticulatus' 'Ctenotus_brooksi' 'Ctenotus_colletti' 'Ctenotus_dux' 'Ctenotus_grandis' 'Ctenotus_piankai' 'Ctenotus_quattuordecimlineatus' 'Ctenotus_schomburgkii' 'Egernia(/Liopholis)_inornata' 'Egernia(/Liopholis)_striata' 'Enyalioides_laticeps' 'Enyalius_leechii' 'Eremiascincus_richardsoni' 'Gambelia_wislizeni' 'Gonatodes_concinnatus' 'Gonatodes_hasemani' 'Gonatodes_humeralis' 'Gymnophthalmus_underwoodi' 'Hemidactylus_mabouia' 'Hemidactylus_palaichthus' 'Heteronotia_binoeii' 'Ichnotropis_squamulosa' 'Iphisa_elegans' 'Kentropyx_altamazonica' 'Kentropyx_calcarata' 'Kentropyx_pelviceps' 'Kentropyx_striata' 'Lepidoblepharis_xanthostigma' 'Lepidophyma_flavimaculatum' 'Leposoma_parietale' 'Leposoma_percarinatum' 'Lophognathus_longirostris' 'Lygodactylus_capensis' 'Mabuya_bistriata' 'Mabuya_frenata' 'Mabuya_nigropunctata' 'Mabuya(/Trachylepis)_occidentalis' 'Mabuya(/Trachylepis)_spilogaster' 'Mabuya(/Trachylepis)_striata_sparsa' 'Mabuya(/Trachylepis)_variegata' 'Meroles_suborbitalis' 'Nephrurus_laevissimus' 'Nephrurus_levis' 'Nephrurus_vertebralis' 'Neusticurus(/Potamites)_ecpleopus' 'Neusticurus(/Potamites)_juruazensis' 'Nucras_tessellata' 'Pachydactylus(/Chondrodactylus)_bibroni' 'Pachydactylus_capensis' 'Pachydactylus_rugosus' 'Pedioplanis_lineoocellata' 'Pedioplanis_namaquensis' 'Phrynosoma_platyrhinos' 'Plica_plica' 'Pogona_minor' 'Polychrus_marmoratus' 'Prionodactylus(/Cercosaura)_eigenmanni' 'Prionodactylus(/Cercosaura)_oshaughnessyi' 'Ptenopus_garrulus' 'Ptychoglossus_brevifrontalis' 'Sceloporus_magister' 'Stenocercus_roseiventris' 'Thecadactylus_rapicauda' 'Tiliqua_multifasciata(/occipitalis)' 'Tretioscincus_oriximinensis' 'Tropidurus_hispidus' 'Tropidurus_montanus' 'Tropidurus_oreadicus' 'Tropidurus_sp._1' 'Tropidurus_sp._2' 'Tropidurus_spinulosus' 'Tropirurus_etherigei' 'Tupinambis_longilineus' 'Tupinambis_teguixin' 'Uma_scoparia' 'Uranoscodon_superciliosus' 'Urosaurus_graciosus' 'Uta_stansburiana' 'Varanus_acanthurus' 'Varanus_albigularis' 'Varanus_bengalensis' 'Varanus_brevicauda' 'Varanus_caudolineatus' 'Varanus_dumerilii' 'Varanus_eremius' 'Varanus_exanthematicus' 'Varanus_flavescens' 'Varanus_giganteus' 'Varanus_gilleni' 'Varanus_glauerti' 'Varanus_glebopalma' 'Varanus_gouldii' 'Varanus_griseus_caspius' 'Varanus_indicus' 'Varanus_jobiensis' 'Varanus_komodoensis' 'Varanus_mertensi' 'Varanus_mitchelli' 'Varanus_niloticus' 'Varanus_olivaceus' 'Varanus_ornatus(/niloticus)' 'Varanus_panoptes' 'Varanus_pilbarensis' 'Varanus_prasinus' 'Varanus_primordius' 'Varanus_rosenbergi' 'Varanus_rudicollis' 'Varanus_salvator' 'Varanus_scalaris' 'Varanus_semiremex' 'Varanus_spenceri' 'Varanus_storri' 'Varanus_timorensis' 'Varanus_tristis' 'Varanus_varius' 'Varanus_yemenensis' 'Xantusia_vigilis' 'Alligator_mississippiensis' 'Alligator_sinensis' 'Caiman_crocodilus' 'Caiman_latirostris' 'Caiman_yacare' 'Melanosuchus_niger' 'Palepsuchus_palpebrosus' 'Paleosuchus_trigonatus' 'Crocodylus_acutus' 'Crocodylus_intermedius' 'Crocodylus_johnstoni' 'Crocodylus_mindorensis' 'Crocodylus_moreletii' 'Crocodylus_niloticus' 'Crocodylus_novaeguineae' 'Crocodylus_palustris' 'Crocodylus_porosus' 'Crocodylus_rhombifer' 'Crocodylus_siamensis' 'Mecistops_cataphractus' 'Osteolaemus_tetraspis' 'Tomistoma_schlegelii' 'Gavialis_gangeticus' 
	;

END;


BEGIN CHARACTERS;
	TITLE  Character_Matrix;
	DIMENSIONS  NCHAR=3;
	FORMAT DATATYPE = CONTINUOUS GAP = - MISSING = ?;
CHARSTATELABELS 
		1 log_predator_mass,
		2 log_max_prey_mass,
		3 Type ; 
	MATRIX
	'Agama_hispida'                                -1.8517 -2.602 2.0
	'Alopoglossus_angulatus'                       -2.6198 -3.527 2.0
	'Alopoglossus_atriventris'                     -2.8827 -3.635 2.0
	'Ameiva_ameiva'                                -1.3892 -1.962 2.0
	'Ameiva_festiva'                               -1.6394 -3.108 2.0
	'Anolis_auratus'                               -2.8665 -3.854 2.0
	'Anolis_biporcatus'                            -1.8024 -3.288 2.0
	'Anolis_capito'                                -2.1273 -2.824 2.0
	'Anolis_carpenteri'                            -3.0706 -4.422 2.0
	'Anolis_fuscoauratus'                          -2.8239 -3.983 2.0
	'Anolis_humilis'                               -3.0132 -3.799 2.0
	'Anolis_lemurinus'                             -2.6216 -3.714 2.0
	'Anolis_limifrons'                             -3.0177 -3.947 2.0
	'Anolis_meridionalis'                          -2.6556 -4.605 2.0
	'Anolis_nitens_nitens'                         -2.5243 -4.003 2.0
	'Anolis_nitens_tandai'                         -2.3936 -3.816 2.0
	'Anolis_ortonii'                               -2.684 -4.596 2.0
	'Anolis_oxylophus'                             -2.4237 -3.019 2.0
	'Anolis_punctatus'                             -2.1518 -3.553 2.0
	'Anolis_trachyderma'                           -2.684 -3.656 2.0
	'Anolis_transversalis'                         -2.2048 -3.138 2.0
	'Arthrosaura_reticulata'                       -2.4737 -3.44 2.0
	'Basiliscus_plumifrons'                        -1.1794 -3.367 2.0
	'Callisaurus_draconoides'                      -1.9007 -2.979 2.0
	'Cercosaura_ocellata'                          -2.8268 -4.048 2.0
	'Chondrodactylus_angulifer'                    -1.8027 -2.569 2.0
	'Cnemidophorus(/Aspidoscelis)_deppii(/deppei)' -2.0625 -3.02 2.0
	'Cnemidophorus_lemniscatus'                    -2.2218 -3.68 2.0
	'Cnemidophorus_ocellifer'                      -2.1618 -3.291 2.0
	'Aspidoscelis_(/Cnemidophorus)_tigris'         -1.7962 -3.0 2.0
	'Coleodactylus(/Chatogekko)_amazonicus'        -3.699 -3.593 2.0
	'Coleodactylus_septentrionalis'                -3.3565 -4.207 2.0
	'Coleonyx_variegata'                           -2.3872 -3.372 2.0
	'Colopus_wahlbergi'                            -2.5918 -3.523 2.0
	'Corytophanes_cristatus'                       -1.3624 -2.84 2.0
	'Cryptoblepharus_plagiocephalus'               -2.9957 -4.0 2.0
	'Ctenophorus_clayi'                            -2.5686 -3.495 2.0
	'Ctenophorus_fordii'                           -2.3883 -3.398 2.0
	'Ctenophorus_inermis(/nuchalis)'               -1.766 -2.745 2.0
	'Ctenophorus_reticulatus'                      -1.8216 -3.097 2.0
	'Ctenotus_brooksi'                             -2.9172 -3.824 2.0
	'Ctenotus_colletti'                            -2.9508 -4.0 2.0
	'Ctenotus_dux'                                 -2.6757 -3.456 2.0
	'Ctenotus_grandis'                             -1.8511 -2.638 2.0
	'Ctenotus_piankai'                             -2.8239 -4.0 2.0
	'Ctenotus_quattuordecimlineatus'               -2.3799 -3.046 2.0
	'Ctenotus_schomburgkii'                        -2.7773 -3.699 2.0
	'Egernia(/Liopholis)_inornata'                 -1.9535 -3.301 2.0
	'Egernia(/Liopholis)_striata'                  -1.7029 -3.301 2.0
	'Enyalioides_laticeps'                         -1.2367 -2.627 2.0
	'Enyalius_leechii'                             -1.5604 -2.803 2.0
	'Eremiascincus_richardsoni'                    -1.978 -4.699 2.0
	'Gambelia_wislizeni'                           -1.5795 -1.699 2.0
	'Gonatodes_concinnatus'                        -2.7055 -3.958 2.0
	'Gonatodes_hasemani'                           -2.9066 -3.864 2.0
	'Gonatodes_humeralis'                          -2.9747 -4.114 2.0
	'Gymnophthalmus_underwoodi'                    -3.1938 -4.492 2.0
	'Hemidactylus_mabouia'                         -2.4389 -3.55 2.0
	'Hemidactylus_palaichthus'                     -2.3925 -4.095 2.0
	'Heteronotia_binoeii'                          -2.6478 -3.699 2.0
	'Ichnotropis_squamulosa'                       -2.3696 -3.215 2.0
	'Iphisa_elegans'                               -2.8508 -3.996 2.0
	'Kentropyx_altamazonica'                       -1.965 -3.397 2.0
	'Kentropyx_calcarata'                          -1.7172 -2.666 2.0
	'Kentropyx_pelviceps'                          -1.6052 -2.54 2.0
	'Kentropyx_striata'                            -1.8722 -2.888 2.0
	'Lepidoblepharis_xanthostigma'                 -3.2076 -4.371 2.0
	'Lepidophyma_flavimaculatum'                   -2.2034 -4.639 2.0
	'Leposoma_parietale'                           -3.301 -4.135 2.0
	'Leposoma_percarinatum'                        -3.1871 -3.926 2.0
	'Lophognathus_longirostris'                    -1.9821 -2.824 2.0
	'Lygodactylus_capensis'                        -3.0362 -3.301 2.0
	'Mabuya_bistriata'                             -2.1739 -3.848 2.0
	'Mabuya_frenata'                               -2.3947 -3.596 2.0
	'Mabuya_nigropunctata'                         -1.8794 -3.199 2.0
	'Mabuya(/Trachylepis)_occidentalis'            -1.9205 -3.0 2.0
	'Mabuya(/Trachylepis)_spilogaster'             -2.1746 -2.699 2.0
	'Mabuya(/Trachylepis)_striata_sparsa'          -1.9763 -3.046 2.0
	'Mabuya(/Trachylepis)_variegata'               -2.3915 -3.824 2.0
	'Meroles_suborbitalis'                         -2.3925 -3.523 2.0
	'Nephrurus_laevissimus'                        -2.1379 -3.0 2.0
	'Nephrurus_levis'                              -1.8941 -3.0 2.0
	'Nephrurus_vertebralis'                        -2.0768 -3.0 2.0
	'Neusticurus(/Potamites)_ecpleopus'            -2.4034 -3.254 2.0
	'Neusticurus(/Potamites)_juruazensis'          -2.7905 -3.782 2.0
	'Nucras_tessellata'                            -2.4023 -3.071 2.0
	'Pachydactylus(/Chondrodactylus)_bibroni'      -2.0074 -3.125 2.0
	'Pachydactylus_capensis'                       -2.3936 -3.523 2.0
	'Pachydactylus_rugosus'                        -2.3655 -3.125 2.0
	'Pedioplanis_lineoocellata'                    -2.5918 -3.097 2.0
	'Pedioplanis_namaquensis'                      -2.5834 -3.323 2.0
	'Phrynosoma_platyrhinos'                       -1.7823 -2.959 2.0
	'Plica_plica'                                  -1.3102 -2.7 2.0
	'Pogona_minor'                                 -1.3756 -2.658 2.0
	'Polychrus_marmoratus'                         -1.5571 -3.367 2.0
	'Prionodactylus(/Cercosaura)_eigenmanni'       -2.9914 -3.962 2.0
	'Prionodactylus(/Cercosaura)_oshaughnessyi'    -2.9706 -3.601 2.0
	'Ptenopus_garrulus'                            -2.6676 -4.301 2.0
	'Ptychoglossus_brevifrontalis'                 -2.7447 -5.26 2.0
	'Sceloporus_magister'                          -1.5113 -2.398 2.0
	'Stenocercus_roseiventris'                     -1.6666 -3.431 2.0
	'Thecadactylus_rapicauda'                      -1.6469 -2.518 2.0
	'Tiliqua_multifasciata(/occipitalis)'          -0.6904 -2.699 2.0
	'Tretioscincus_oriximinensis'                  -2.6126 -4.521 2.0
	'Tropidurus_hispidus'                          -1.6558 -3.374 2.0
	'Tropidurus_montanus'                          -1.9801 -3.809 2.0
	'Tropidurus_oreadicus'                         -1.923 -3.292 2.0
	'Tropidurus_sp._1'                             -1.7747 -4.437 2.0
	'Tropidurus_sp._2'                             -1.8677 -2.888 2.0
	'Tropidurus_spinulosus'                        -1.8125 -5.35 2.0
	'Tropirurus_etherigei'                         -1.6478 -4.379 2.0
	'Tupinambis_longilineus'                       -0.5805 -2.812 2.0
	'Tupinambis_teguixin'                          -0.2735 -2.151 2.0
	'Uma_scoparia'                                 -1.6876 -2.959 2.0
	'Uranoscodon_superciliosus'                    -1.3018 -2.452 2.0
	'Urosaurus_graciosus'                          -2.4353 -3.301 2.0
	'Uta_stansburiana'                             -2.4802 -3.187 2.0
	'Varanus_acanthurus'                           -0.5165 -2.162 2.0
	'Varanus_albigularis'                          1.155 0.944 2.0
	'Varanus_bengalensis'                          0.4314 0.397 2.0
	'Varanus_brevicauda'                           -1.7696 -2.74 2.0
	'Varanus_caudolineatus'                        -1.3785 -2.126 2.0
	'Varanus_dumerilii'                            0.4698 -2.444 2.0
	'Varanus_eremius'                              -0.9278 -1.38 2.0
	'Varanus_exanthematicus'                       0.4771 -1.873 2.0
	'Varanus_flavescens'                           0.0 -1.301 2.0
	'Varanus_giganteus'                            1.2178 0.544 2.0
	'Varanus_gilleni'                              -0.8913 -1.992 2.0
	'Varanus_glauerti'                             -0.5165 -2.547 2.0
	'Varanus_glebopalma'                           0.1152 -1.72 2.0
	'Varanus_gouldii'                              0.83 0.0 2.0
	'Varanus_griseus_caspius'                      0.5211 -1.475 2.0
	'Varanus_indicus'                              0.633 -0.959 2.0
	'Varanus_jobiensis'                            0.2864 -0.896 2.0
	'Varanus_komodoensis'                          1.6721 1.717 2.0
	'Varanus_mertensi'                             0.3745 -0.687 2.0
	'Varanus_mitchelli'                            -0.0726 -1.714 2.0
	'Varanus_niloticus'                            1.3494 -1.502 2.0
	'Varanus_olivaceus'                            0.8254 -1.481 2.0
	'Varanus_ornatus(/niloticus)'                  0.8095 0.809 2.0
	'Varanus_panoptes'                             0.9657 0.83 2.0
	'Varanus_pilbarensis'                          -0.9652 -1.732 2.0
	'Varanus_prasinus'                             -0.2227 -1.02 2.0
	'Varanus_primordius'                           -1.519 -1.939 2.0
	'Varanus_rosenbergi'                           0.424 -0.207 2.0
	'Varanus_rudicollis'                           0.6563 -2.131 2.0
	'Varanus_salvator'                             1.2945 0.0 2.0
	'Varanus_scalaris'                             -0.4215 -2.815 2.0
	'Varanus_semiremex'                            -0.352 -1.961 2.0
	'Varanus_spenceri'                             0.5604 -0.654 2.0
	'Varanus_storri'                               -1.3182 -2.449 2.0
	'Varanus_timorensis'                           -0.3375 -2.699 2.0
	'Varanus_tristis'                              -0.2449 -1.267 2.0
	'Varanus_varius'                               1.0111 0.332 2.0
	'Varanus_yemenensis'                           0.6563 -1.699 2.0
	'Xantusia_vigilis'                             -2.7282 -3.0 2.0
	'Alligator_mississippiensis'                   2.5493 2.787 2.0
	'Alligator_sinensis'                           1.3262 0.646 2.0
	'Caiman_crocodilus'                            1.6004 1.313 2.0
	'Caiman_latirostris'                           1.7519 0.699 2.0
	'Caiman_yacare'                                1.9262 1.683 2.0
	'Melanosuchus_niger'                           2.6438 2.787 2.0
	'Palepsuchus_palpebrosus'                      1.2266 0.652 2.0
	'Paleosuchus_trigonatus'                       0.9772 0.912 2.0
	'Crocodylus_acutus'                            2.8583 2.787 2.0
	'Crocodylus_intermedius'                       2.6819 1.683 2.0
	'Crocodylus_johnstoni'                         2.1257 0.176 2.0
	'Crocodylus_mindorensis'                       1.9262 1.927 2.0
	'Crocodylus_moreletii'                         1.9262 0.652 2.0
	'Crocodylus_niloticus'                         2.6438 2.773 2.0
	'Crocodylus_novaeguineae'                      2.2873 0.0 2.0
	'Crocodylus_palustris'                         2.448 2.903 2.0
	'Crocodylus_porosus'                           2.8658 2.787 2.0
	'Crocodylus_rhombifer'                         2.3714 1.927 2.0
	'Crocodylus_siamensis'                         2.3714 1.927 2.0
	'Mecistops_cataphractus'                       1.9262 1.167 2.0
	'Osteolaemus_tetraspis'                        1.6004 0.0 2.0
	'Tomistoma_schlegelii'                         2.6438 1.313 2.0
	'Gavialis_gangeticus'                          2.8583 1.676 2.0

;

END;
BEGIN ASSUMPTIONS;
	TYPESET * UNTITLED   =  Squared:  1- 3;

END;

BEGIN MESQUITECHARMODELS;
	ProbModelSet * UNTITLED   =  Brownian_default:  1- 3;
END;

Begin MESQUITE;
		MESQUITESCRIPTVERSION 2;
		TITLE AUTO;
		tell ProjectCoordinator;
		timeSaved 1598501863863;
		getEmployee #mesquite.minimal.ManageTaxa.ManageTaxa;
		tell It;
			setID 0 3244520953267051271;
			tell It;
				setDefaultOrder  53 54 55 56 57 58 59 60 61 63 64 65 66 67 68 71 72 73 69 73 74 75 76 77 78 81 82 83 79 83 84 85 86 87 88 89 90 91 92 93 94 95 96 97 98 99 100 101 102 103 104 105 106 107 108 109 110 111 112 113 114 115 116 117 118 119 120 121 122 123 124 125 126 127 129 130 131 132 133 134 135 136 137 139 140 141 142 143 144 145 146 147 148 149 150 151 152 153 154 155 156 233 234 235 236 237 157 158 159 160 161 162 163 164 165 166 167 168 169 170 171 172 173 174 176 177 178 179 180 181 182 183 184 185 186 187 188 189 190 191 192 193 194 195 231 196 197 198 199 200 201 202 203 204 205 206 207 208 209 210 211 212 213 214 215 216 217 218 219 220 221 222 223 224 225 226 227 228 229;
				attachments ;
			endTell;
		endTell;
		getEmployee #mesquite.charMatrices.ManageCharacters.ManageCharacters;
		tell It;
			setID 0 2394363438405538503;
			tell It;
				setDefaultOrder  8 3 7;
				attachments ;
			endTell;
			mqVersion 361;
			checksumv 0 3 2299047626 null  numChars 3   numItems 1   min -5.35   max 2.903   sumSquares 3111.94223294   NumFiles 1 NumMatrices 1;
			mqVersion;
		endTell;
		getWindow;
		tell It;
			suppress;
			setResourcesState false false 100;
			setPopoutState 400;
			setExplanationSize 0;
			setAnnotationSize 0;
			setFontIncAnnot 0;
			setFontIncExp 0;
			setSize 1280 681;
			setLocation -8 0;
			setFont SanSerif;
			setFontSize 10;
			getToolPalette;
			tell It;
			endTell;
			desuppress;
		endTell;
		getEmployee  #mesquite.trees.BasicTreeWindowCoord.BasicTreeWindowCoord;
		tell It;
			makeTreeWindow #3244520953267051271  #mesquite.trees.BasicTreeWindowMaker.BasicTreeWindowMaker;
			tell It;
				suppressEPCResponse;
				setTreeSource  #mesquite.trees.StoredTrees.StoredTrees;
				tell It;
					laxMode;
					setTreeBlock 1;
					toggleUseWeights off;
				endTell;
				setAssignedID 1102.1335533585855.5626996028358157223;
				getTreeWindow;
				tell It;
					setExplanationSize 30;
					setAnnotationSize 20;
					setFontIncAnnot 0;
					setFontIncExp 0;
					setSize 1180 609;
					setLocation -8 0;
					setFont SanSerif;
					setFontSize 10;
					getToolPalette;
					tell It;
						setTool mesquite.trees.BasicTreeWindowMaker.BasicTreeWindow.arrow;
					endTell;
					setActive;
					getTreeDrawCoordinator #mesquite.trees.BasicTreeDrawCoordinator.BasicTreeDrawCoordinator;
				tell It;
					suppress;
					setTreeDrawer  #mesquite.trees.SquareTree.SquareTree;
					tell It;
						setNodeLocs #mesquite.trees.NodeLocsStandard.NodeLocsStandard;
						tell It;
							branchLengthsToggle on;
							toggleScale off;
							toggleBroadScale off;
							toggleCenter on;
							toggleEven on;
							setFixedTaxonDistance 0;
						endTell;
						setEdgeWidth 6;
						orientUp;
						setCornerMode Right_Angle  50;
					endTell;
					setBackground White;
					setBranchColor Black;
					showNodeNumbers off;
					showBranchColors off;
					labelBranchLengths off;
					centerBrLenLabels on;
					showBrLensUnspecified on;
					showBrLenLabelsOnTerminals on;
					setBrLenLabelColor 0 0 255;
					setNumBrLenDecimals 6;
					setSelectedTaxonHighlightMode 1;
					desuppress;
					getEmployee #mesquite.trees.BasicDrawTaxonNames.BasicDrawTaxonNames;
					tell It;
						setColor Black;
						setTaxonNameStyler  #mesquite.trees.ColorTaxonByPartition.ColorTaxonByPartition;
						toggleShadePartition off;
						toggleShowFootnotes on;
						toggleNodeLabels on;
						toggleCenterNodeNames off;
						toggleShowNames on;
						namesAngle ?;
					endTell;
				endTell;
					setTreeNumber 1;
					setTree '((179:94.59,(((157:28.61,158:28.61):42.97,((163:28.85,164:28.85):28.85,((160:19.89,162:19.89):19.89,(161:26.52,159:26.52):13.26):17.92):13.88):15.79,(178:52.77,(177:49.46,(176:21.5,((172:1.65,(175:1.1,(167:0.55,168:0.55,173:0.55,171:0.55):0.55):0.55):10.2,(170:1.46,(169:0.73,166:0.73,165:0.73,174:0.73):0.73):10.39):9.65):27.96):3.31):34.6):7.22):187.41,((((81:61.8,(82:12.6,83:12.6):49.2):49.2,(33:102,(31:93,(67:88,(32:83,(55:41.1,(54:25,56:25):16.1):41.9):5):5):9):9):32.5,(102:96,((60:63.17,(59:34,58:34):29.17):29.17,(98:88.67,(72:85,((26:35,87:35):35,(34:55,(88:46,89:46):9):15):15):3.67):3.67):3.66):47.5):47.5,((156:55,68:55):127.4,(((52:34,(42:22.6,43:22.6,41:22.6,(47:19.6,(46:15.6,(45:11.7,44:11.7):3.9):4):3):11.4):90.4,(36:75,((103:29.4,(49:9.5,48:9.5):19.9):35.6,((76:34,(79:17.3,(78:4.9,77:4.9):12.4):16.7):3,(75:27.5,(73:18,74:18):9.5):9.5):28):10):49.4):49.4,((((113:20.7,112:20.7):46.3,(4:58.6,(((30:26.9,27:26.9):19.75,(5:43,28:43):3.65):3.65,(29:42,(64:23.6,(66:21.9,(63:20.2,65:20.2):1.7):1.7):18.4):8.3):8.3):8.4):56.5,((99:58,(2:19.5,3:19.5):38.5):21,((62:47,(104:34,57:34):13):28,((22:43,(69:21.7,70:21.7):21.3):28,((85:15.5,84:15.5):12.5,(97:16.2,(96:15.4,25:15.4):0.8):11.8):43):4):4):44.5):44.5,((((61:45,80:45):41,(91:73,(90:60,86:60):13):13):13,((((138:20,140:20):6.7,(125:17.1,(155:6.6,119:6.6):10.5):9.6):6.7,132:33.4):6.6,((139:24,(143:20.2,(134:8,133:8):12.2):3.8):11.5,(((146:13.62,147:13.62):7.54,(123:14.4,(120:11.77,126:11.77):2.63):6.76):9.84,((136:22.25,(150:16.6,(127:13.2,(145:9.9,(141:7.9,131:7.9):2):3.3):3.4):5.65):5.65,((154:12.9,135:12.9):11.9,((130:17.3,(142:15.81,((129:8.97,153:8.97):4.53,(148:12.02,(152:8.52,(149:6.35,137:6.35):2.17):3.5):1.48):2.31):1.49):2.7,((124:9.45,121:9.45):9.69,((122:8.16,128:8.16):9.24,(144:14.43,(118:8.6,151:8.6):5.83):2.97):1.74):0.86):4.8):3.1):3.1):4.5):4.5):59):59,((1:78,(37:55.35,((40:17.5,39:17.5):15.2,(38:31.55,(94:30.4,71:30.4):1.15):1.15):22.65):22.65):68,((101:68,(115:57,(93:46,(109:45.5,108:45.5,(110:45,(106:20.7,(111:12.225,(107:3.75,105:3.75):8.475):8.475):24.3):0.5):0.5):11):11):57.3,(53:104.6,(((92:35.7,(24:31,114:31):4.7):18.3,(117:49.5,(100:45,116:45):4.5):4.5):29.9,((50:81,95:81):2.45,(51:83,((23:33,35:33):47,((21:19.3,19:19.3):31.7,((6:28.99,(14:25,(16:12.5,15:12.5):12.5):3.99):6.41,(7:35,(17:32.96,((11:28.9,10:28.9):2.03,(8:28.9,(9:18.1,((13:15.1,12:15.1):2,(20:14,18:14):3.1):1):10.8):2.03):2.03):2.04):0.4):15.6):29):3):0.45):0.45):20.7):20.7):20.7):12):10):5.8):8.6):8.6):91):1<> <polytomiesHard = off >;';
					setDrawingSizeMode 0;
					toggleLegendFloat on;
					scale 0;
					toggleTextOnTree off;
					togglePrintName off;
					showWindow;
					newWindowAssistant  #mesquite.pdap.PDAPDiagnosticChart.PDAPDiagnosticChart;
				tell It;
					quiet;
					getCharacterSource  #mesquite.charMatrices.CharSrcCoordObed.CharSrcCoordObed;
					tell It;
						setCharacterSource #mesquite.charMatrices.StoredCharacters.StoredCharacters;
						tell It;
							setDataSet #2394363438405538503;
						endTell;
					endTell;
					toggleShowLegend on;
					toggleTreeLabels off;
					toggleDFQueryDone on;
					toggleVhQueryDone off;
					toggleIgnoreRootTritomies off;
					setDFReduction 8;
					setWidth1 0.95;
					setWidth2 0.9;
					setScreen 9;
					setX 1;
					setY 2;
					getWindow;
					tell It;
						setExplanationSize 30;
						setAnnotationSize 20;
						setFontIncAnnot 0;
						setFontIncExp 0;
						setSize 1180 609;
						setLocation -8 0;
						setFont SanSerif;
						setFontSize 10;
						getToolPalette;
						tell It;
							setTool mesquite.pdap.PDAPDiagnosticChart.PDAPChartWindow.arrow;
						endTell;
						getLegend;
						tell It;
							setBounds 0 0 142 69;
							setOffsetX 0;
							setOffsetY 0;
						endTell;
					endTell;
					toggleSpotNames on;
					showWindow;
					resume;
					getEmployee #mesquite.charts.Scattergram.Scattergram;
					tell It;
						markerSize 10;
						toggleJoin off;
						toggleShowDots on;
						movingWindowSize 1;
						sumByBlocks off;
							newAssistant  #mesquite.pdap.ScatterOriDiagnostics.ScatterOriDiagnostics;
						tell It;
							toggleShowLines on;
							getEmployee #mesquite.pdap.FICReport.FICReport;
							tell It;
								getEmployee #mesquite.pdap.FelsContrWithChar.FelsContrWithChar;
								tell It;
									setItem 0;
								endTell;
							endTell;
						endTell;
					endTell;
					getEmployee #mesquite.pdap.FelsContrWithChar.FelsContrWithChar;
					tell It;
						setItem 0;
					endTell;
					getEmployee #mesquite.pdap.ContrastResiduals.ContrastResiduals;
					tell It;
						getCharacterSource ;
						setCharacterA 1;
						setCharacterB 2;
					endTell;
				endTell;
				endTell;
				desuppressEPCResponse;
				getEmployee #mesquite.trees.ColorBranches.ColorBranches;
				tell It;
					setColor Red;
					removeColor off;
				endTell;
				getEmployee #mesquite.ornamental.BranchNotes.BranchNotes;
				tell It;
					setAlwaysOn off;
				endTell;
				getEmployee #mesquite.ornamental.ColorTreeByPartition.ColorTreeByPartition;
				tell It;
					colorByPartition off;
				endTell;
				getEmployee #mesquite.ornamental.DrawTreeAssocDoubles.DrawTreeAssocDoubles;
				tell It;
					setOn on;
					toggleShow posteriorProbability;
					toggleShow bootstrapFrequency;
					toggleShow consensusFrequency;
					toggleShow posteriorProbability;
					toggleShow bootstrapFrequency;
					setDigits 4;
					setThreshold ?;
					writeAsPercentage off;
					toggleCentred on;
					toggleHorizontal on;
					toggleWhiteEdges on;
					toggleShowOnTerminals on;
					setFontSize 10;
					setOffset 0  0;
				endTell;
				getEmployee #mesquite.ornamental.DrawTreeAssocStrings.DrawTreeAssocStrings;
				tell It;
					setOn on;
					toggleCentred on;
					toggleHorizontal on;
					setFontSize 10;
					setOffset 0  0;
					toggleShowOnTerminals on;
				endTell;
				getEmployee #mesquite.trees.TreeInfoValues.TreeInfoValues;
				tell It;
					panelOpen false;
				endTell;
			endTell;
		endTell;
		getEmployee  #mesquite.charMatrices.BasicDataWindowCoord.BasicDataWindowCoord;
		tell It;
			showDataWindow #2394363438405538503 #mesquite.charMatrices.BasicDataWindowMaker.BasicDataWindowMaker;
			tell It;
				getWindow;
				tell It;
					getTable;
					tell It;
						rowNamesWidth 153;
					endTell;
					setExplanationSize 30;
					setAnnotationSize 20;
					setFontIncAnnot 0;
					setFontIncExp 0;
					setSize 1180 609;
					setLocation -8 0;
					setFont SanSerif;
					setFontSize 10;
					getToolPalette;
					tell It;
						setTool mesquite.charMatrices.BasicDataWindowMaker.BasicDataWindow.arrow;
					endTell;
					setTool mesquite.charMatrices.BasicDataWindowMaker.BasicDataWindow.arrow;
					colorCells  #mesquite.charMatrices.NoColor.NoColor;
					colorRowNames  #mesquite.charMatrices.TaxonGroupColor.TaxonGroupColor;
					colorColumnNames  #mesquite.charMatrices.CharGroupColor.CharGroupColor;
					colorText  #mesquite.charMatrices.NoColor.NoColor;
					setBackground White;
					toggleShowNames on;
					toggleShowTaxonNames on;
					toggleTight off;
					toggleThinRows off;
					toggleShowChanges on;
					toggleSeparateLines off;
					toggleShowStates on;
					toggleReduceCellBorders off;
					toggleAutoWCharNames on;
					toggleAutoTaxonNames off;
					toggleShowDefaultCharNames off;
					toggleConstrainCW on;
					toggleBirdsEye off;
					toggleShowPaleGrid off;
					toggleShowPaleCellColors off;
					toggleShowPaleExcluded off;
					togglePaleInapplicable on;
					togglePaleMissing off;
					toggleShowBoldCellText off;
					toggleAllowAutosize on;
					toggleColorsPanel off;
					toggleLinkedScrolling on;
					toggleScrollLinkedTables off;
				endTell;
				showWindow;
				getWindow;
				tell It;
					forceAutosize;
				endTell;
				getEmployee #mesquite.charMatrices.AlterData.AlterData;
				tell It;
					toggleBySubmenus off;
				endTell;
				getEmployee #mesquite.charMatrices.ColorByState.ColorByState;
				tell It;
					setStateLimit 9;
					toggleUniformMaximum on;
				endTell;
				getEmployee #mesquite.charMatrices.ColorCells.ColorCells;
				tell It;
					setColor Red;
					removeColor off;
				endTell;
				getEmployee #mesquite.charMatrices.AnnotPanel.AnnotPanel;
				tell It;
					togglePanel off;
				endTell;
				getEmployee #mesquite.charMatrices.CharReferenceStrip.CharReferenceStrip;
				tell It;
					showStrip off;
				endTell;
				getEmployee #mesquite.charMatrices.SelSummaryStrip.SelSummaryStrip;
				tell It;
					showStrip off;
				endTell;
				getEmployee #mesquite.cont.ItemsEditorForInfoPanel.ItemsEditorForInfoPanel;
				tell It;
					panelOpen false;
				endTell;
			endTell;
		endTell;
		endTell;
end;
